# Supplementary material for: Fitting item response unfolding models to Likert-scale data using mirt in R
Source: PLoS One. 2018 May 3;13(5):e0196292. doi: 10.1371/journal.pone.0196292 (PMC5933773; doi:10.1371/journal.pone.0196292)
Supplement: S1 Capital Punishment — (DAT) [file pone.0196292.s006.dat]

3 2 5 2 2 3 2 2 2 5 3 2 1 2 2 1 3 4 3 3 5 2 1 4
4 0 3 4 3 4 0 4 3 5 0 0 1 1 1 2 3 0 0 4 3 0 3 3
2 4 4 3 3 3 2 4 1 4 2 0 2 1 4 1 4 1 1 4 1 5 3 4
0 2 2 0 3 0 0 3 1 4 0 0 1 4 3 2 3 1 3 2 2 3 5 3
2 0 2 3 0 2 2 0 2 4 2 0 0 1 1 0 5 2 0 4 2 1 1 5
4 0 4 5 0 4 0 4 0 5 0 0 0 0 0 0 5 4 0 5 1 0 0 4
3 0 4 4 0 0 0 0 0 5 0 0 0 0 0 0 5 0 0 1 0 0 1 4
4 2 5 3 2 5 2 2 0 5 0 1 1 2 0 1 4 1 0 3 2 0 3 3
1 0 4 1 1 4 1 0 2 5 1 0 1 1 2 1 3 2 2 4 4 1 1 3
4 0 1 4 1 3 4 0 3 3 4 2 2 0 1 1 3 2 0 4 1 3 3 3
4 0 3 4 1 1 0 1 1 5 3 0 0 0 0 0 5 0 3 4 1 1 1 5
4 0 5 3 1 2 0 0 0 5 0 0 0 1 4 0 3 0 0 2 0 0 4 4
4 0 3 1 0 2 1 4 3 5 0 0 0 0 0 0 5 2 0 5 0 0 0 5
1 1 5 1 3 4 0 1 5 5 0 0 0 2 5 4 1 5 3 3 5 0 3 1
4 0 5 3 1 3 0 0 0 5 0 0 0 0 3 0 5 0 0 4 1 5 5 4
4 2 1 3 3 2 2 2 1 4 1 0 0 2 1 1 4 3 1 1 3 0 4 4
3 0 5 1 0 4 0 4 1 5 0 0 0 0 1 0 4 1 0 4 2 0 4 4
4 0 0 0 2 1 0 2 0 5 1 0 0 2 0 1 1 0 1 5 1 0 4 1
0 1 4 0 1 3 0 5 1 5 0 0 0 0 0 0 3 2 2 1 4 0 1 1
1 0 2 2 2 3 0 3 3 3 0 2 2 2 1 2 2 3 3 3 3 2 0 1
1 1 4 2 1 1 0 3 1 4 3 1 2 1 2 1 3 1 0 3 2 0 5 2
5 0 5 4 1 5 3 4 0 5 0 0 0 0 0 0 0 3 0 1 1 0 4 3
2 1 5 2 1 4 0 2 0 0 0 0 0 1 0 1 3 0 0 4 0 0 3 1
1 5 2 5 3 1 0 1 4 2 0 2 3 0 3 2 4 2 1 4 5 0 2 0
3 1 4 3 1 2 1 0 1 4 2 0 2 1 1 1 4 1 0 4 1 1 3 4
2 0 3 5 0 4 0 1 0 5 0 0 0 0 0 1 5 1 0 3 1 0 0 5
3 1 4 3 2 2 1 3 2 3 0 1 2 1 1 2 2 2 3 3 3 2 5 3
2 3 4 1 3 3 1 2 2 3 2 1 3 3 2 3 2 3 1 3 3 1 2 1
0 1 5 2 2 0 0 2 5 5 3 2 1 2 0 0 3 5 0 2 2 0 0 2
1 3 3 2 3 2 0 3 3 1 2 3 0 4 2 4 2 2 3 2 3 3 1 3
1 3 4 0 3 2 0 4 4 1 4 4 3 3 5 3 1 3 1 1 4 1 2 1
0 2 3 0 2 3 0 2 1 0 1 2 1 4 5 2 1 2 3 2 5 0 3 0
2 0 3 1 1 2 0 1 1 4 1 1 1 0 1 1 4 0 1 3 1 2 3 3
2 0 4 3 1 4 0 3 2 4 0 0 1 1 0 1 4 1 1 4 2 1 5 4
3 2 3 2 1 2 2 2 2 3 2 3 2 3 3 2 3 3 2 3 4 3 1 2
0 1 3 4 5 4 0 2 2 3 0 0 4 1 1 0 2 4 4 3 3 0 1 0
0 1 5 4 4 1 0 5 0 5 2 0 0 2 0 2 5 1 0 4 2 5 5 0
3 2 5 2 1 4 0 2 4 4 1 2 2 2 4 1 4 4 1 4 1 0 4 2
0 1 1 4 1 3 0 1 5 4 0 0 1 0 0 0 5 0 1 4 2 0 1 3
5 2 3 0 3 5 0 4 0 5 2 0 1 2 5 3 3 3 4 5 4 1 3 5
0 0 5 2 0 2 0 2 4 5 0 0 0 1 0 0 2 2 0 2 1 0 1 5
2 1 3 2 2 3 0 3 3 2 2 2 2 2 1 2 3 2 2 2 4 1 2 2
4 2 5 3 2 4 0 2 3 4 1 1 2 1 1 2 3 3 2 3 2 2 3 3
4 5 4 3 0 5 0 2 2 5 4 0 0 0 1 0 5 1 0 5 1 0 5 5
2 0 5 1 1 2 0 0 2 5 1 0 1 1 3 1 4 2 1 4 1 2 2 4
4 1 3 3 1 4 0 0 1 5 0 1 1 3 1 3 4 2 1 4 1 0 4 1
3 3 3 0 2 3 0 1 2 5 1 3 3 2 3 2 3 2 1 3 2 1 2 4
1 0 5 3 1 4 0 1 1 0 4 1 1 1 0 1 4 3 1 3 3 1 4 3
3 0 4 5 1 4 0 1 3 3 1 1 1 0 1 3 4 3 0 4 3 2 2 2
3 1 1 1 1 3 0 2 1 5 1 0 0 0 0 0 4 1 1 3 1 0 2 4
2 0 4 1 2 4 0 1 2 5 3 0 2 0 0 3 3 2 1 4 3 1 2 4
3 2 4 2 2 3 0 3 3 3 0 2 2 2 3 3 3 3 4 2 3 2 1 1
1 2 5 3 2 1 3 3 2 4 0 1 2 4 2 2 3 3 4 2 3 3 2 3
1 0 5 4 4 4 1 4 2 5 1 1 0 1 0 0 5 0 4 3 1 1 1 4
2 2 5 2 2 3 0 2 3 4 1 2 2 2 2 3 3 3 2 3 3 2 3 2
0 0 1 2 0 1 0 2 0 5 0 0 0 0 0 0 5 0 1 5 0 1 4 4
5 0 3 5 0 1 0 0 0 5 0 0 4 0 0 0 4 1 0 5 0 0 4 5
2 2 3 3 3 2 1 5 3 4 2 1 1 2 0 2 4 3 2 1 2 5 3 3
5 1 5 0 1 1 2 2 1 5 0 0 0 0 0 0 4 0 0 4 1 0 2 4
3 2 4 1 2 1 0 1 2 3 0 2 2 2 2 2 1 2 3 2 3 2 1 1
5 0 5 3 1 5 3 0 0 5 0 0 0 0 0 0 4 5 0 5 0 0 5 5
4 0 5 5 1 2 1 1 5 4 0 0 0 1 0 0 5 5 1 5 0 2 2 4
2 0 4 2 1 1 2 0 0 5 0 0 0 0 0 0 0 1 0 5 0 0 0 5
3 5 0 0 0 0 0 5 1 0 0 5 5 5 5 5 0 1 4 0 5 0 0 0
1 0 3 3 1 3 0 2 2 5 1 0 0 0 0 1 2 0 0 2 1 1 3 3
5 0 3 5 0 2 0 0 1 4 4 0 1 0 2 0 5 3 0 4 1 1 3 4
2 3 3 2 4 3 0 3 5 3 4 5 3 4 5 3 1 4 2 0 4 5 3 0
2 0 2 5 0 2 2 1 5 5 0 0 0 0 0 0 5 5 0 5 3 0 2 3
2 0 5 5 1 0 0 2 0 3 4 0 1 1 2 2 4 0 0 4 2 2 5 1
4 2 5 0 2 2 0 1 2 4 1 1 1 2 5 3 3 2 4 1 4 1 4 2
2 3 3 2 2 3 2 3 3 3 5 2 3 3 2 2 3 3 3 2 3 0 4 2
3 2 5 5 0 1 0 0 0 5 0 0 0 0 0 0 3 3 5 4 2 2 1 4
1 0 5 5 1 1 0 1 1 5 0 0 0 0 0 1 5 0 2 0 3 1 1 1
4 0 5 3 0 3 2 4 0 5 0 0 0 0 0 0 4 4 0 0 2 1 5 5
1 0 2 0 0 4 0 5 3 0 1 0 1 0 2 0 4 3 0 2 0 1 2 0
0 3 2 2 4 2 0 5 2 5 0 1 0 4 4 1 4 1 5 4 2 4 3 2
0 0 4 3 0 1 0 0 2 5 2 1 0 0 0 0 3 3 2 4 3 0 1 4
3 1 5 5 2 0 2 0 0 5 0 0 0 0 0 0 4 0 0 5 0 0 3 5
4 1 4 5 0 4 2 1 1 4 1 1 0 1 0 1 4 0 1 4 1 1 2 1
2 2 2 2 3 1 0 3 4 1 0 3 2 3 4 2 1 3 2 3 3 0 3 2
5 1 5 3 2 4 0 1 2 4 0 0 1 1 2 1 4 1 2 4 3 1 3 2
0 4 0 0 4 0 0 5 2 1 0 4 5 5 4 1 0 0 5 0 5 0 0 0
0 4 3 3 3 1 0 5 5 0 4 4 1 3 5 3 0 5 4 3 5 0 3 0
5 0 5 4 0 5 4 0 2 5 5 0 0 0 0 0 5 1 0 5 0 0 4 5
0 4 3 0 2 0 0 2 5 3 0 4 1 4 5 3 0 4 3 0 0 0 0 0
0 1 5 1 1 5 0 3 2 2 5 0 2 2 3 1 5 0 2 4 2 4 1 3
1 2 5 1 2 3 0 2 2 5 1 1 1 0 2 2 3 4 1 3 3 2 2 2
3 0 3 1 1 2 5 4 2 4 0 0 1 1 1 1 4 2 5 1 3 2 1 2
5 0 5 4 1 5 0 0 3 5 0 0 0 0 0 2 5 0 1 3 0 1 4 3
3 0 3 1 1 3 1 0 0 5 0 0 0 2 2 0 5 2 0 5 2 0 1 4
2 1 5 3 2 2 0 2 2 4 2 1 2 2 2 2 5 1 1 3 3 2 2 3
2 2 3 1 1 3 0 2 1 5 0 0 2 2 5 1 4 4 0 3 1 3 3 4
5 3 5 0 5 2 0 0 3 5 0 5 5 5 5 2 0 5 5 0 5 0 5 0
4 0 4 3 0 3 5 0 0 5 1 0 0 0 0 0 5 0 0 4 0 0 4 5
4 0 4 5 1 3 0 1 1 4 1 0 1 1 0 1 5 2 1 4 3 1 5 2
1 0 5 3 0 4 0 0 2 5 1 0 0 0 1 0 0 1 0 4 1 0 1 4
3 1 0 3 2 4 0 4 1 4 1 1 2 3 2 3 3 4 2 3 3 1 2 3
2 4 1 0 5 1 5 4 2 0 0 5 5 3 4 4 0 1 4 4 5 1 0 0
1 1 5 0 1 5 0 2 0 0 4 0 1 1 0 2 3 0 2 3 4 0 0 3
3 0 5 0 0 3 3 0 0 5 3 0 5 1 0 0 5 0 0 5 1 4 3 5
1 0 0 3 0 1 0 3 0 5 4 0 1 0 5 0 4 1 0 5 1 2 4 5
4 0 0 3 1 3 1 0 0 5 1 2 1 0 5 5 4 1 5 3 1 1 1 3
3 1 4 1 1 2 1 3 2 4 1 1 1 2 1 1 4 2 2 3 1 2 2 4
0 2 5 5 2 5 0 0 0 5 0 0 2 1 0 3 3 4 1 5 1 0 5 2
0 2 3 2 5 2 0 2 2 2 0 3 5 4 4 4 0 5 3 2 4 0 2 0
0 0 4 0 1 4 0 1 4 5 0 0 2 1 2 2 3 4 2 1 3 0 0 2
0 0 3 2 0 0 0 0 3 5 0 0 0 0 0 0 5 0 0 4 2 0 2 4
2 2 5 2 5 2 0 2 3 3 0 1 4 3 1 2 3 1 3 3 4 2 0 3
1 0 2 1 2 2 0 1 0 0 0 0 0 0 1 0 5 1 1 2 1 1 2 0
3 2 3 2 2 2 0 1 2 3 2 0 2 1 2 1 3 3 0 3 2 2 3 2
1 0 5 4 0 1 1 0 0 4 1 0 0 0 1 1 5 2 0 3 0 0 2 5
5 1 3 3 1 4 2 2 1 5 2 0 1 0 1 0 5 4 1 3 2 0 2 5
1 0 5 4 1 1 0 5 0 5 2 0 1 1 0 0 5 1 0 5 0 1 4 5
4 0 5 2 0 1 0 0 0 5 3 0 0 0 3 0 5 1 0 5 0 0 4 5
0 5 0 0 5 0 0 5 2 1 4 5 4 3 3 5 0 1 3 0 5 0 0 0
4 0 3 4 0 0 0 1 0 5 2 0 0 0 0 0 5 0 0 5 0 0 3 5
1 5 2 0 2 1 0 1 4 2 5 4 3 1 5 4 0 1 1 0 3 1 4 0
4 1 4 1 1 3 0 0 2 5 0 1 1 1 1 3 4 1 1 0 1 1 4 3
1 3 4 3 0 2 0 3 0 5 0 0 0 2 4 1 3 0 4 4 3 2 1 1
3 3 1 3 2 4 2 3 2 5 2 0 2 2 1 2 3 3 1 1 2 1 3 2
1 0 1 3 4 4 1 1 1 5 3 0 2 1 2 2 4 4 4 5 3 4 3 3
2 2 3 1 2 3 0 2 3 4 1 2 2 2 2 2 3 3 2 2 3 2 3 1
4 1 5 5 3 1 1 4 1 5 3 0 0 1 0 0 3 2 1 4 3 1 4 4
1 2 5 1 2 1 0 0 2 4 0 0 0 1 0 1 2 4 1 1 1 1 1 1
2 1 5 1 0 3 0 1 4 3 1 1 2 1 2 2 3 2 2 3 3 1 1 2
2 0 1 0 0 4 0 1 1 4 1 0 0 0 1 0 2 4 1 3 1 2 4 4
3 3 2 3 3 3 1 2 2 4 2 1 1 2 0 1 4 2 1 4 2 0 3 4
3 3 3 3 3 3 0 2 3 5 4 3 3 3 3 2 3 4 3 2 3 0 3 3
2 5 1 2 4 0 0 2 3 0 1 4 5 3 4 0 0 3 3 1 4 0 1 0
2 3 2 0 3 2 0 3 5 2 0 3 4 3 3 3 1 2 3 0 4 2 2 0
5 0 5 5 0 0 0 0 0 5 0 0 0 0 1 0 5 3 0 3 0 0 3 5
0 5 2 0 5 1 0 2 1 0 0 0 5 5 4 4 0 1 4 0 5 1 0 0
5 0 4 5 0 0 0 0 0 5 2 0 0 0 0 0 5 0 0 5 0 0 4 5
1 3 2 0 4 1 0 4 3 3 0 3 4 4 2 4 1 4 2 1 4 1 1 1
5 1 5 3 3 5 0 0 0 5 0 0 5 0 0 0 5 3 0 3 4 5 5 2
2 2 5 2 2 3 0 2 3 3 0 2 1 1 2 3 1 4 2 3 2 2 2 3
0 5 3 0 1 1 0 5 3 3 0 0 1 1 1 4 0 3 2 2 5 2 4 0
3 1 2 2 1 1 0 1 1 5 1 0 1 0 2 1 5 1 1 1 1 0 1 3
1 2 5 0 2 1 0 5 3 2 0 0 2 1 5 1 0 2 4 3 5 0 4 1
3 1 5 1 2 3 0 1 5 3 5 2 2 1 1 3 1 4 3 2 3 0 4 2
1 0 5 0 1 3 0 2 1 4 1 0 1 0 0 1 4 1 0 4 0 0 1 4
0 5 5 0 5 5 0 3 0 5 0 0 1 3 0 5 3 5 0 4 3 0 0 2
4 1 4 0 4 3 0 4 4 4 0 1 2 3 1 3 2 2 3 3 2 1 4 2
3 0 5 5 0 5 0 0 2 5 2 0 0 0 0 0 5 2 0 5 2 0 4 5
0 0 5 5 0 5 0 0 0 0 0 0 0 0 1 5 5 0 0 5 0 0 3 0
2 2 2 2 3 3 0 2 1 2 2 1 2 2 4 2 3 3 2 2 2 3 3 1
5 0 5 5 0 5 0 0 5 5 1 0 0 0 0 0 5 5 0 5 5 2 2 5
5 0 5 0 0 5 0 0 0 5 0 0 2 0 0 3 2 0 0 5 0 0 5 0
5 0 5 2 0 5 1 0 0 5 0 0 0 0 0 0 5 0 0 3 0 3 0 5
2 0 5 3 0 5 0 0 0 5 5 0 0 0 0 0 4 0 0 5 0 0 3 5
4 4 4 4 4 3 3 1 3 4 4 3 3 3 4 3 3 4 3 3 3 2 4 2
1 3 3 3 2 3 1 3 2 4 0 2 1 3 3 3 2 3 1 4 4 2 3 3
5 0 5 5 2 5 2 5 0 5 4 0 0 1 0 0 4 0 0 3 1 0 2 5
3 3 3 4 4 4 0 4 2 4 0 2 2 2 3 3 2 3 2 3 3 3 3 2
1 0 4 2 1 5 0 3 1 5 4 0 1 1 4 0 4 4 1 4 1 1 2 4
2 1 5 1 3 3 0 1 4 4 0 2 2 2 1 3 2 4 5 1 5 1 5 4
0 4 5 3 1 3 0 2 1 5 0 0 2 1 0 1 2 1 2 2 0 0 2 4
4 0 5 4 3 4 1 3 4 3 2 1 2 2 2 1 3 4 3 4 3 2 2 2
4 0 3 5 2 0 1 3 0 5 3 0 0 0 0 0 5 0 0 5 3 0 4 5
1 0 0 0 0 4 0 0 0 5 0 0 0 0 0 0 5 0 0 5 0 0 0 3
4 1 3 3 2 3 3 1 1 5 1 2 1 2 4 1 4 1 1 4 4 3 2 3
4 1 5 3 3 3 1 2 2 5 3 1 1 1 2 2 4 1 3 3 2 2 3 4
3 2 4 3 2 3 0 2 2 3 0 2 2 3 3 2 3 2 1 3 3 3 3 2
4 0 5 0 0 0 0 0 1 3 2 0 1 1 3 0 3 1 1 1 4 0 2 2
4 3 1 3 0 0 0 0 0 5 0 0 0 0 0 0 3 0 0 3 0 0 0 4
5 1 5 2 0 5 0 0 0 4 0 0 5 0 2 3 3 0 1 3 2 0 0 5
1 0 3 0 0 2 0 0 0 5 0 0 0 0 0 0 5 0 0 0 1 0 3 5
2 1 5 4 0 2 0 0 1 0 4 0 0 0 0 1 3 1 0 4 1 0 1 0
4 0 3 1 3 3 0 3 3 4 1 1 1 2 2 3 4 2 3 4 2 2 4 1
0 4 5 2 0 5 0 3 0 5 5 0 0 0 0 0 4 0 0 4 4 0 2 4
0 0 3 0 5 1 0 5 5 2 0 4 4 4 1 4 4 3 4 0 5 0 0 1
2 0 5 0 0 5 0 0 0 5 0 0 0 0 1 0 5 5 0 1 0 0 0 3
4 0 5 1 0 5 0 0 2 5 4 0 0 0 0 3 5 2 1 5 1 0 2 3
5 0 0 2 1 5 0 0 0 0 0 0 0 5 0 1 5 5 0 5 0 0 5 5
5 0 5 2 0 5 0 0 1 5 5 0 0 0 1 2 4 5 2 5 2 0 4 3
2 1 5 0 0 2 0 5 1 5 0 1 0 0 1 1 5 0 0 2 1 0 5 3
4 0 3 0 1 4 2 1 3 4 0 1 1 1 0 2 3 2 0 3 3 0 1 4
5 0 5 5 1 3 0 2 1 5 2 0 1 0 0 0 5 1 0 5 0 1 1 4
0 5 0 0 5 0 0 5 3 0 1 5 5 5 5 5 0 0 5 0 5 0 0 0
3 2 1 4 3 2 1 3 1 3 1 1 0 2 0 2 4 2 1 3 2 1 3 3
4 0 5 0 0 2 0 3 5 5 0 0 0 0 0 1 4 5 0 5 1 1 3 5
5 1 5 3 4 3 0 2 3 4 0 2 3 3 2 4 3 4 4 1 4 2 3 2
4 0 5 5 4 2 3 3 1 5 0 0 1 0 0 0 5 0 1 4 2 1 1 3
1 1 1 0 3 3 0 2 4 2 2 1 3 3 4 2 1 3 1 1 4 2 2 2
1 4 1 0 5 0 0 5 1 1 0 5 3 4 4 4 0 1 3 1 5 1 1 0
2 0 3 1 1 2 0 1 1 5 0 0 0 0 2 1 5 1 1 3 3 1 3 3
2 3 5 0 1 4 0 5 1 4 4 1 1 0 4 3 2 0 2 3 5 0 3 3
0 1 4 2 2 2 0 4 4 4 0 3 2 0 3 1 3 3 1 1 5 3 3 1
2 3 0 2 2 2 1 2 1 2 0 2 1 2 3 2 3 2 1 2 3 0 1 2
0 1 4 2 5 3 0 0 2 3 1 1 2 0 1 2 3 2 1 3 3 1 1 3
1 0 3 2 0 1 0 4 3 5 0 0 0 5 2 0 5 4 0 5 1 0 4 3
2 1 5 4 2 0 0 3 3 2 0 2 2 2 2 1 3 2 5 3 2 0 3 4
2 1 5 2 0 4 0 1 5 5 0 0 0 1 0 0 3 1 0 1 1 1 1 3
2 2 5 1 1 3 5 1 1 3 0 2 1 2 2 2 3 2 1 1 2 0 5 1
4 1 2 0 1 2 0 3 2 1 1 2 1 0 0 1 1 3 1 3 4 4 1 1
2 0 3 3 1 4 0 3 0 5 1 0 0 0 0 1 5 4 1 4 3 0 1 5
4 0 5 3 3 4 1 0 1 4 1 0 0 0 1 0 4 0 5 3 2 1 2 4
2 0 4 3 2 4 0 2 1 5 1 0 1 0 1 1 4 1 1 3 3 1 3 3
2 1 5 3 2 2 0 1 2 3 2 1 2 2 3 1 3 3 1 3 2 2 2 3
4 0 5 1 1 4 0 1 0 4 0 0 1 0 1 1 4 0 1 4 1 1 4 5
0 5 0 0 5 0 0 5 5 0 0 0 5 5 3 5 0 0 4 0 5 0 0 0
0 5 3 0 5 5 0 3 3 0 2 5 5 5 4 5 0 5 5 0 5 0 0 0
3 0 2 3 3 1 0 1 1 5 3 0 1 0 0 0 5 0 0 5 3 0 3 5
0 4 0 0 5 0 0 4 0 1 0 4 4 5 3 4 0 3 5 0 5 0 0 0
4 5 5 0 0 2 1 2 0 5 0 0 0 0 5 0 5 0 0 5 2 1 2 5
4 0 3 4 0 0 2 3 0 5 0 0 0 0 1 0 4 0 3 5 3 2 1 5
0 4 1 0 5 1 0 5 4 5 0 0 4 4 0 4 5 1 4 0 5 0 0 0
2 0 5 1 2 2 0 1 3 2 0 1 0 3 3 1 3 5 4 3 1 1 2 1
5 0 4 5 0 1 5 5 0 4 0 0 0 0 0 0 5 0 0 5 5 0 2 5
4 0 3 4 0 4 0 3 1 5 1 0 0 1 4 0 4 0 0 4 3 3 1 4
4 0 4 4 1 1 0 1 2 5 1 0 1 1 0 2 4 1 1 5 1 0 4 5
4 0 3 4 1 3 1 1 0 5 3 0 4 1 0 0 4 1 0 4 2 1 4 5
2 0 5 4 1 1 2 2 0 5 1 0 5 1 2 1 0 0 2 5 1 0 4 5
2 2 1 2 3 2 2 2 2 5 1 2 2 3 4 4 3 4 3 3 3 4 4 2
3 0 4 0 2 4 0 1 4 5 1 0 5 0 0 0 5 1 5 4 3 0 4 5
2 0 5 0 2 4 0 0 0 5 3 0 0 3 0 0 3 1 2 5 0 0 2 4
5 3 2 2 4 2 0 2 2 2 2 3 4 4 0 3 2 2 3 5 5 2 2 2
5 1 0 2 4 0 4 1 0 5 0 0 0 0 0 0 5 0 0 5 0 0 1 5
3 0 4 4 0 2 1 1 1 4 1 0 0 0 0 0 4 2 0 4 0 0 3 3
3 0 5 0 1 4 0 0 2 5 0 0 1 0 1 1 4 3 0 4 1 0 4 5
5 0 0 0 5 0 0 0 0 0 0 5 5 5 5 4 0 5 0 0 3 0 0 0
1 1 3 1 3 3 0 1 3 1 3 2 2 5 3 4 0 2 1 0 5 0 3 1
1 1 5 0 1 2 0 1 5 5 0 0 1 1 1 0 2 5 2 1 4 0 2 5
2 2 2 0 2 3 3 2 1 3 0 2 2 2 2 5 2 2 2 3 5 1 2 3
3 2 2 3 2 3 0 1 3 1 4 1 1 2 3 2 2 3 3 3 2 1 4 2
5 4 5 5 4 2 0 5 5 3 1 0 4 4 5 4 2 4 3 3 4 0 4 0
3 1 3 1 4 4 0 3 4 4 0 1 0 1 1 2 4 4 1 5 2 3 1 4
2 1 0 1 0 3 5 1 1 3 1 1 0 1 0 1 4 4 1 3 3 0 0 3
3 0 4 3 1 1 0 2 1 5 1 0 0 1 1 1 5 1 1 4 1 1 1 4
3 1 2 5 0 5 0 0 0 5 1 0 0 4 0 0 0 4 0 5 3 0 2 4
4 1 3 4 1 4 0 0 1 5 1 0 0 1 2 0 5 2 1 5 1 0 4 4
2 2 5 0 1 4 0 2 2 3 1 1 1 1 2 2 3 2 1 4 2 2 4 3
0 1 3 0 3 2 0 5 3 3 3 1 3 2 3 4 1 3 2 2 4 0 1 0
0 5 0 0 5 0 0 5 1 0 0 5 4 5 0 5 0 1 1 0 5 1 0 0
0 0 5 0 0 1 0 4 0 2 0 0 1 0 4 0 3 0 0 0 0 0 0 5
0 3 3 0 4 1 0 1 3 1 3 0 3 3 3 3 1 2 3 0 5 1 2 0
3 0 4 1 1 1 0 2 0 4 1 0 0 0 2 0 3 1 0 4 1 0 3 3
4 1 4 2 2 3 0 2 0 4 2 1 2 3 4 3 3 3 3 3 2 2 2 3
2 3 5 5 1 3 3 3 3 5 0 0 0 0 0 0 3 5 0 5 3 0 1 5
1 1 5 3 0 1 0 0 0 5 0 0 0 0 0 0 5 1 0 3 0 0 1 3
4 0 5 0 1 1 0 0 2 5 0 0 1 0 0 5 5 1 0 4 0 1 3 3
1 1 3 2 1 2 2 3 2 1 0 2 1 2 2 2 2 3 1 2 2 1 2 4
2 3 5 2 2 2 0 2 2 4 0 2 2 2 2 2 2 2 2 2 3 1 3 1
1 0 5 2 0 3 0 0 0 5 3 0 0 0 1 0 4 1 0 4 3 0 1 4
2 0 2 1 0 2 0 2 1 4 1 0 1 1 1 3 4 1 2 4 1 1 2 4
